# Supplementary material for: Unraveling the Role of Histone Variant CENP-A and Chaperone HJURP Expression in Thymic Epithelial Neoplasms
Source: Int J Mol Sci. 2022 Jul 28;23(15):8339. doi: 10.3390/ijms23158339 (PMC9368969; doi:10.3390/ijms23158339)
Supplement: Supplementary file 1 [file ijms-23-08339-s001.zip]

Archive with 1 entries (1 files):
- ijms-1816122-supplementary.pdf
